# Supplementary material for: A Guide to Enterotypes across the Human Body: Meta-Analysis of Microbial Community Structures in Human Microbiome Datasets
Source: PLoS Comput Biol. 2013 Jan 10;9(1):e1002863. doi: 10.1371/journal.pcbi.1002863 (PMC3542080; doi:10.1371/journal.pcbi.1002863)
Supplement: Figure S3 — Prediction strength scores for enterotypes in HMP (A) mid vagina, (B) posterior fornix, and (C) vaginal introitus samples. Prediction strength scores calculated using 5 distances metrics. The thresholds for significance of clustering scores are indicated as dashed lines on the plots. Bars are standard errors. (ZIP) [file pcbi.1002863.s003.zip]

Archive with 1 entries (1 files):
- FigS3.eps
